# Supplementary material for: Storage Stability Enhancement of Lactic Acid Beverage Using Anti-MDA Lactiplantibacillus plantarum NJAU-01: The Antioxidant’s Role
Source: Foods. 2024 Dec 27;14(1):52. doi: 10.3390/foods14010052 (PMC11720519; doi:10.3390/foods14010052)
Supplement: Supplementary file 1 [file foods-14-00052-s001.zip]

Archive with 1 entries (1 files):
- foods-3351790-supplementary.pdf
